# Supplementary material for: Development of a Brain Catheter for Optical Coherence Tomography in Advanced Cerebrovascular Diagnostics
Source: Biosensors (Basel). 2025 Mar 6;15(3):170. doi: 10.3390/bios15030170 (PMC11939904; doi:10.3390/bios15030170)
Supplement: Supplementary file 1 [file biosensors-15-00170-s001.zip]

Archive with 1 entries (1 files):
- biosensors-3459653-supplementary.pdf
